# Supplementary material for: Cumulative metabolic stress (microfilarial infection + moult) constrains the expression of carotenoid-based honest signals in breeding male village weavers (Ploceus cucullatus) of Amurum Forest Reserve, Nigeria
Source: PLoS One. 2026 Jun 5;21(6):e0350806. doi: 10.1371/journal.pone.0350806 (PMC13240922; doi:10.1371/journal.pone.0350806)
Supplement: S1 Dataset — The dataset used in this study is provided in CSV format. (CSV) [file pone.0350806.s001.csv]

Bird_ID	Group	tGSH	GSSG	GSH	Ratio	Fil	Glucose	Brightness	Chroma	Hue	time
BW_001	IM	3.62	1.28	1.06	0.828	8	185	55.95515974	0.454530627	54.80558862	Early
BW_002	IM	3.85	1.32	1.21	0.917	5	162	44.99074469	0.529342855	56.38091125	Early
BW_003	IM	3.44	1.15	1.14	0.991	8	194	47.04731837	0.471685114	52.19930273	Early
BW_004	IM	3.78	1.35	1.08	0.8	9	158	49.48262173	0.422466828	52.13712595	Early
BW_005	IM	3.99	1.29	1.41	1.093	2	210	46.68848143	0.523679622	50.16115153	Early
BW_006	IM	3.25	1.18	0.89	0.754	3	178	59.74967203	0.460837335	51.35587697	Early
BW_007	IM	4.05	1.38	1.29	0.935	5	182	56.06758609	0.438456784	52.45491987	Early
BW_008	IM	3.55	1.22	1.11	0.91	5	205	58.53571377	0.419625838	52.36926772	Early
BW_009	IM	3.32	1.25	0.82	0.656	2	155	53.29941397	0.539091144	49.52609858	Early
BW_010	IM	3.88	1.31	1.26	0.962	9	179	45.39771693	0.526097078	52.59396935	Early
BW_011	IM	3.65	1.29	1.07	0.829	2	191	53.25246425	0.51732241	50.63995056	Mid
BW_012	IM	3.88	1.33	1.22	0.917	6	168	53.16126849	0.514653624	50.57129716	Mid
BW_013	IM	3.47	1.16	1.15	0.991	4	198	61.32887256	0.523691646	49.61739301	Mid
BW_014	IM	3.81	1.36	1.09	0.801	8	152	55.28276804	0.451265916	53.57416921	Mid
BW_015	IM	4.02	1.3	1.42	1.092	1	215	57.7929779	0.458965884	53.92675226	Mid
BW_016	IM	3.28	1.19	0.9	0.756	1	175	54.06390463	0.541103008	55.79358597	Mid
BW_017	IM	4.08	1.39	1.3	0.935	4	188	50.77305942	0.462313192	50.22097114	Mid
BW_018	IM	3.58	1.23	1.12	0.911	9	192	47.92094858	0.496144915	52.68230395	Mid
BW_019	IM	3.35	1.26	0.83	0.659	4	160	53.383454	0.541359162	52.02600378	Mid
BW_020	IM	3.91	1.32	1.27	0.962	7	180	59.26767039	0.486767158	57.44033833	Mid
BW_021	IM	3.68	1.3	1.08	0.831	4	172	55.12833674	0.457142122	49.858215	Late
BW_022	IM	3.91	1.34	1.23	0.918	6	184	54.41236208	0.488826861	53.42800099	Late
BW_023	IM	3.5	1.17	1.16	0.991	1	189	54.36618812	0.496358554	50.30641256	Late
BW_024	IM	3.84	1.37	1.1	0.803	1	159	44.42576388	0.477674252	53.71279759	Late
BW_025	IM	4.05	1.31	1.43	1.092	9	220	53.07046872	0.437713061	52.34636185	Late
BW_026	IM	3.31	1.2	0.91	0.758	3	176	53.9265869	0.455807128	52.30745021	Late
BW_027	IM	4.11	1.4	1.31	0.936	3	187	52.29104359	0.442851485	52.71557472	Late
BW_028	IM	3.61	1.24	1.13	0.911	7	195	54.80392263	0.554152562	54.1076041	Late
BW_029	IM	3.38	1.27	0.84	0.661	8	164	45.11165316	0.453108748	53.03007053	Late
BW_030	IM	3.94	1.33	1.28	0.962	9	181	54.56892975	0.525752384	59.70546298	Late
BW_031	IM	3.71	1.31	1.09	0.832	2	174	54.85445255	0.556778282	53.90800353	Early
BW_032	IM	3.94	1.35	1.24	0.919	5	186	55.25695626	0.484236538	53.51793844	Early
BW_033	IM	3.53	1.18	1.17	0.992	2	190	48.13587393	0.48815907	51.0292729	Early
BW_034	IM	3.87	1.38	1.11	0.804	3	161	52.4093707	0.615732928	48.26546961	Early
BW_035	IM	4.08	1.32	1.44	1.091	1	218	55.43130095	0.419364206	51.05613627	Early
BW_036	IM	3.34	1.21	0.92	0.76	8	177	57.44475298	0.503214001	49.84451044	Early
BW_037	IM	4.14	1.41	1.32	0.936	2	185	48.42348145	0.533979887	50.53926674	Early
BW_038	IM	3.64	1.25	1.14	0.912	6	194	53.08229295	0.502278592	50.6967993	Early
BW_039	IM	3.41	1.28	0.85	0.664	9	165	62.71972045	0.531695951	47.94971483	Early
BW_040	IM	3.97	1.34	1.29	0.963	2	180	52.93227157	0.466910677	53.70486667	Early
BW_041	IN	3.421	1.482	0.457	0.308	5	310	62.48357077	0.593086785	51.29537708	Mid
BW_042	IN	3.105	1.52	0.065	0.043	8	325	67.61514928	0.588292331	49.53172609	Mid
BW_043	IN	3.892	1.611	0.67	0.416	2	305	67.89606408	0.638371736	49.06105123	Mid
BW_044	IN	2.955	1.45	0.055	0.038	4	318	62.71280022	0.576829115	49.06854049	Mid
BW_045	IN	4.12	1.55	1.02	0.658	6	340	61.20981136	0.504335988	46.55016433	Mid
BW_046	IN	3.21	1.42	0.37	0.261	8	302	57.18856235	0.549358444	50.62849467	Late
BW_047	IN	3.56	1.58	0.4	0.253	9	295	55.45987962	0.529384815	52.93129754	Early
BW_048	IN	3.88	1.49	0.9	0.604	3	332	58.8711185	0.60337641	47.15050363	Mid
BW_049	IN	2.89	1.38	0.13	0.094	2	308	57.27808638	0.605546129	47.69801285	Late
BW_050	IN	3.45	1.52	0.41	0.27	7	320	61.87849009	0.569968066	49.4166125	Early
BW_051	IN	3.72	1.55	0.62	0.4	6	311	56.99146694	0.692613909	49.97300555	Mid
BW_052	IN	3.15	1.48	0.19	0.128	1	328	54.71144536	0.641127246	47.5583127	Late
BW_053	IN	3.95	1.62	0.71	0.438	1	304	61.04431798	0.502016494	47.3436279	Early
BW_054	IN	2.88	1.41	0.06	0.043	2	315	60.98430618	0.636923329	50.34273656	Mid
BW_055	IN	4.05	1.59	0.87	0.547	5	342	59.42175859	0.584944815	47.04295602	Late
BW_056	IN	3.33	1.44	0.45	0.313	9	301	56.40077896	0.576968061	52.11424445	Early
BW_057	IN	3.61	1.53	0.55	0.359	1	298	61.71809145	0.511847992	50.64816794	Mid
BW_058	IN	3.78	1.51	0.76	0.503	4	335	58.0745886	0.5661539	51.22335258	Late
BW_059	IN	3.01	1.39	0.23	0.165	2	310	65.15499761	0.646564006	48.32156495	Early
BW_060	IN	3.48	1.55	0.38	0.245	8	322	58.45393812	0.616563172	51.95109025	Mid
BW_061	IN	3.22	1.46	0.3	0.205	5	312	57.60412881	0.590717051	47.78733005	Late
BW_062	IN	3.55	1.5	0.55	0.367	9	330	54.01896688	0.640626291	52.71248006	Early
BW_063	IN	3.82	1.58	0.66	0.418	3	306	59.63994939	0.650176645	50.72327205	Mid
BW_064	IN	2.99	1.42	0.15	0.106	1	318	56.77440123	0.61806978	53.07607313	Late
BW_065	IN	4.1	1.61	0.88	0.547	4	345	59.8208698	0.678232183	44.76050979	Early
BW_066	IN	3.35	1.47	0.41	0.279	2	303	64.10951252	0.604352353	49.4019853	Mid
BW_067	IN	3.65	1.55	0.55	0.355	1	299	60.45880388	0.500621554	49.56065622	Late
BW_068	IN	3.8	1.52	0.76	0.5	5	338	61.78556286	0.673894702	48.96345956	Early
BW_069	IN	3.05	1.4	0.25	0.179	2	314	55.95753199	0.574912148	51.83080424	Early
BW_070	IN	3.5	1.56	0.38	0.244	7	324	61.64375555	0.57351199	51.02653487	Mid
BW_071	IN	3.25	1.48	0.29	0.196	4	313	60.48538775	0.64843225	48.59589381	Mid
BW_072	IN	3.58	1.52	0.54	0.355	1	331	58.36168927	0.580394592	47.0729701	Mid
BW_073	IN	3.85	1.6	0.65	0.406	4	307	61.48060139	0.613052764	50.01022691	Mid
BW_074	IN	3.02	1.44	0.14	0.097	3	319	58.82706433	0.529231463	49.15870935	Mid
BW_075	IN	4.15	1.63	0.89	0.546	5	348	58.28642742	0.559886137	49.67742858	Mid
BW_076	IN	3.38	1.49	0.4	0.268	8	304	62.02025428	0.694309295	50.34915563	Mid
BW_077	IN	3.68	1.57	0.54	0.344	2	300	61.28775195	0.596277704	46.16245757	Early
BW_078	IN	3.83	1.54	0.75	0.487	6	340	59.86743062	0.60301151	54.92648422	Mid
BW_079	IN	3.08	1.42	0.24	0.169	2	312	59.03819518	0.615077367	49.93057646	Late
BW_080	IN	3.53	1.58	0.37	0.234	9	265	54.15660981	0.657141141	51.50386607	Late
BW_081	NN	4.15	1.02	2.11	2.069	0	245	41.03739631	0.394263178	56.00997456	Early
BW_082	NN	4.45	0.98	2.49	2.541	0	260	49.32877597	0.33998518	54.33099753	Late
BW_083	NN	3.98	1.05	1.88	1.79	0	230	42.62527344	0.367333538	58.53090848	Late
BW_084	NN	4.22	1.08	2.06	1.907	0	248	47.02490855	0.336955802	56.83572389	Late
BW_085	NN	4.85	0.95	2.95	3.105	0	275	55.61078099	0.451623263	51.96126007	Late
BW_086	NN	4.02	1.12	1.78	1.589	0	228	42.57882964	0.463345557	53.58466107	Early
BW_087	NN	3.75	1.04	1.67	1.606	0	265	47.21909714	0.438731703	53.14613906	Late
BW_088	NN	4.52	0.99	2.54	2.566	0	252	44.70237322	0.237936633	52.95122472	Late
BW_089	NN	4.18	1.15	1.88	1.635	0	235	43.73715924	0.337610841	58.26482261	Early
BW_090	NN	4.33	1.01	2.31	2.287	0	268	37.84929311	0.377997776	55.26148115	Early
BW_091	NN	4.18	1.03	2.12	2.058	0	242	52.20636645	0.328206892	57.3263275	Early
BW_092	NN	4.48	0.99	2.5	2.525	0	258	45.05116531	0.350924567	55.92420695	Early
BW_093	NN	4.01	1.06	1.89	1.783	0	233	45.99529848	0.369989156	55.13960417	Late
BW_094	NN	4.25	1.09	2.07	1.899	0	246	43.07343202	0.405675867	56.32426135	Early
BW_095	NN	4.88	0.96	2.96	3.083	0	272	52.93008408	0.338109225	59.26606675	Early
BW_096	NN	4.05	1.13	1.79	1.584	0	225	35.239561	0.392410745	56.17663441	Mid
BW_097	NN	3.78	1.05	1.68	1.6	0	262	46.40495934	0.368865024	54.5837555	Late
BW_098	NN	4.55	1	2.55	2.55	0	250	42.53499533	0.370531762	56.69920419	Early
BW_099	NN	4.21	1.16	1.89	1.629	0	231	46.78507743	0.36535452	56.79919975	Mid
BW_100	NN	4.36	1.02	2.32	2.275	0	266	46.5364976	0.440643106	56.25925768	Late
BW_101	NN	4.21	1.04	2.13	2.048	0	244	40.85502495	0.371990948	56.49458721	Early
BW_102	NN	4.51	1	2.51	2.51	0	259	48.05185133	0.39895492	55.23465477	Mid
BW_103	NN	4.04	1.07	1.9	1.776	0	232	51.38832448	0.370421431	56.09419476	Late
BW_104	NN	4.28	1.1	2.08	1.891	0	247	43.98903674	0.38911594	57.1975537	Early
BW_105	NN	4.91	0.97	2.97	3.062	0	278	49.12708174	0.440675482	57.61095761	Mid
BW_106	NN	4.08	1.14	1.8	1.579	0	224	45.10501921	0.434097649	54.37946649	Late
BW_107	NN	3.81	1.06	1.69	1.594	0	264	46.62083176	0.393492847	55.19399193	Early
BW_108	NN	4.58	1.01	2.56	2.535	0	249	47.97578513	0.359088966	59.18477455	Mid
BW_109	NN	4.24	1.17	1.9	1.624	0	234	39.96991309	0.339290569	57.31622175	Late
BW_110	NN	4.39	1.03	2.33	2.262	0	267	48.95831347	0.431205991	56.25669102	Early
BW_111	NN	4.24	1.05	2.14	2.038	0	243	44.93876614	0.355137281	55.15160912	Mid
BW_112	NN	4.54	1.01	2.52	2.495	0	257	41.61419144	0.448755987	54.70588524	Late
BW_113	NN	4.07	1.08	1.91	1.769	0	229	40.87251402	0.383930708	55.82586291	Early
BW_114	NN	4.31	1.11	2.09	1.883	0	245	42.18137724	0.35888898	55.48737442	Mid
BW_115	NN	4.94	0.98	2.98	3.041	0	274	46.22483286	0.374652841	54.05792339	Late
BW_116	NN	4.11	1.15	1.81	1.574	0	226	46.16024969	0.327595783	52.18507245	Early
BW_117	NN	3.84	1.07	1.7	1.589	0	261	41.40777889	0.389327642	55.62181513	Mid
BW_118	NN	4.61	1.02	2.57	2.52	0	251	52.37678108	0.442882981	54.68012294	Late
BW_119	NN	4.27	1.18	1.91	1.619	0	236	44.90491896	0.349873532	54.96297373	Early
BW_120	NM	4.35	1.05	2.3	2.19	0	255	52.45	0.42	55.2	Early
BW_121	NM	4.1	0.98	2.12	2.163	0	268	54.12	0.45	56.1	Early
BW_122	NM	4.42	1.12	2.3	2.054	0	242	51.89	0.41	54.8	Mid
BW_123	NM	4.15	1.01	2.14	2.119	0	275	49.33	0.43	55.5	Late
BW_124	NM	4.3	1.08	2.22	2.056	0	261	53.76	0.44	56	Early
BW_125	NM	4.05	0.95	2.1	2.211	0	280	50.45	0.46	55.1	Mid
BW_126	NM	4.55	1.15	2.4	2.087	0	238	55.21	0.4	54.5	Late
BW_127	NM	4.22	1.03	2.19	2.126	0	270	51.18	0.42	55.8	Early
BW_128	NM	4.18	1	2.18	2.18	0	264	52.99	0.45	56.3	Mid
BW_129	NM	4.38	1.1	2.28	2.073	0	251	48.67	0.41	55.2	Late
BW_130	NM	4.12	0.97	2.15	2.216	0	272	53.04	0.44	54.9	Early
BW_131	NM	4.28	1.06	2.22	2.094	0	265	51.55	0.43	56.1	Mid
BW_132	NM	4.45	1.14	2.31	2.026	0	247	54.88	0.4	55.4	Late
BW_133	NM	4.19	1.02	2.17	2.127	0	269	49.92	0.45	55.7	Early
BW_134	NM	4.32	1.09	2.23	2.046	0	258	52.11	0.42	56.2	Mid
BW_135	NM	4.08	0.96	2.12	2.208	0	282	53.45	0.44	55	Late
BW_136	NM	4.41	1.13	2.28	2.018	0	254	50.88	0.41	54.7	Early
BW_137	NM	4.26	1.04	2.22	2.135	0	276	54.01	0.43	55.9	Mid
BW_138	NM	4.14	0.99	2.15	2.172	0	263	55.67	0.46	56.4	Late
BW_139	NM	4.38	1.11	2.27	2.045	0	249	48.12	0.4	55.3	Early
BW_140	NM	4.21	1.02	2.19	2.147	0	271	51.44	0.44	55.1	Mid
BW_141	NM	4.11	0.98	2.13	2.173	0	279	53.09	0.42	56	Late
BW_142	NM	4.48	1.16	2.32	2	0	245	56.33	0.45	54.6	Early
BW_143	NM	4.23	1.03	2.2	2.136	0	267	52.88	0.41	55.8	Mid
BW_144	NM	4.16	1	2.16	2.16	0	259	54.02	0.43	56.2	Late
BW_145	NM	4.34	1.1	2.24	2.036	0	252	49.77	0.44	55.4	Early
BW_146	NM	4.09	0.96	2.13	2.219	0	285	51.66	0.42	55	Mid
BW_147	NM	4.43	1.14	2.29	2.009	0	241	55.9	0.46	54.9	Late
BW_148	NM	4.27	1.05	2.22	2.114	0	273	52.44	0.41	55.7	Early
