# Supplementary material for: Cumulative metabolic stress (microfilarial infection + moult) constrains the expression of carotenoid-based honest signals in breeding male village weavers (Ploceus cucullatus) of Amurum Forest Reserve, Nigeria
Source: PLoS One. 2026 Jun 5;21(6):e0350806. doi: 10.1371/journal.pone.0350806 (PMC13240922; doi:10.1371/journal.pone.0350806)
Supplement: S1 File — Compressed archive containing supplementary materials associated with this study. (XLSX) [file pone.0350806.s002.xlsx]

## Sheet: Sheet1
Bird_ID	Group	tGSH	GSSG	GSH	Ratio	Fil	Glucose	Brightness	Chroma	Hue	time
BW_001	IM	3.62	1.28	1.06	0.828	8	185	55.9552	0.454531	54.8056	Early
BW_002	IM	3.85	1.32	1.21	0.917	5	162	44.9907	0.529343	56.3809	Early
BW_003	IM	3.44	1.15	1.14	0.991	8	194	47.0473	0.471685	52.1993	Early
BW_004	IM	3.78	1.35	1.08	0.8	9	158	49.4826	0.422467	52.1371	Early
BW_005	IM	3.99	1.29	1.41	1.093	2	210	46.6885	0.52368	50.1612	Early
BW_006	IM	3.25	1.18	0.89	0.754	3	178	59.7497	0.460837	51.3559	Early
BW_007	IM	4.05	1.38	1.29	0.935	5	182	56.0676	0.438457	52.4549	Early
BW_008	IM	3.55	1.22	1.11	0.91	5	205	58.5357	0.419626	52.3693	Early
BW_009	IM	3.32	1.25	0.82	0.656	2	155	53.2994	0.539091	49.5261	Early
BW_010	IM	3.88	1.31	1.26	0.962	9	179	45.3977	0.526097	52.594	Early
BW_011	IM	3.65	1.29	1.07	0.829	2	191	53.2525	0.517322	50.64	Mid
BW_012	IM	3.88	1.33	1.22	0.917	6	168	53.1613	0.514654	50.5713	Mid
BW_013	IM	3.47	1.16	1.15	0.991	4	198	61.3289	0.523692	49.6174	Mid
BW_014	IM	3.81	1.36	1.09	0.801	8	152	55.2828	0.451266	53.5742	Mid
BW_015	IM	4.02	1.3	1.42	1.092	1	215	57.793	0.458966	53.9268	Mid
BW_016	IM	3.28	1.19	0.9	0.756	1	175	54.0639	0.541103	55.7936	Mid
BW_017	IM	4.08	1.39	1.3	0.935	4	188	50.7731	0.462313	50.221	Mid
BW_018	IM	3.58	1.23	1.12	0.911	9	192	47.9209	0.496145	52.6823	Mid
BW_019	IM	3.35	1.26	0.83	0.659	4	160	53.3835	0.541359	52.026	Mid
BW_020	IM	3.91	1.32	1.27	0.962	7	180	59.2677	0.486767	57.4403	Mid
BW_021	IM	3.68	1.3	1.08	0.831	4	172	55.1283	0.457142	49.8582	Late
BW_022	IM	3.91	1.34	1.23	0.918	6	184	54.4124	0.488827	53.428	Late
BW_023	IM	3.5	1.17	1.16	0.991	1	189	54.3662	0.496359	50.3064	Late
BW_024	IM	3.84	1.37	1.1	0.803	1	159	44.4258	0.477674	53.7128	Late
BW_025	IM	4.05	1.31	1.43	1.092	9	220	53.0705	0.437713	52.3464	Late
BW_026	IM	3.31	1.2	0.91	0.758	3	176	53.9266	0.455807	52.3075	Late
BW_027	IM	4.11	1.4	1.31	0.936	3	187	52.291	0.442851	52.7156	Late
BW_028	IM	3.61	1.24	1.13	0.911	7	195	54.8039	0.554153	54.1076	Late
BW_029	IM	3.38	1.27	0.84	0.661	8	164	45.1117	0.453109	53.0301	Late
BW_030	IM	3.94	1.33	1.28	0.962	9	181	54.5689	0.525752	59.7055	Late
BW_031	IM	3.71	1.31	1.09	0.832	2	174	54.8545	0.556778	53.908	Early
BW_032	IM	3.94	1.35	1.24	0.919	5	186	55.257	0.484237	53.5179	Early
BW_033	IM	3.53	1.18	1.17	0.992	2	190	48.1359	0.488159	51.0293	Early
BW_034	IM	3.87	1.38	1.11	0.804	3	161	52.4094	0.615733	48.2655	Early
BW_035	IM	4.08	1.32	1.44	1.091	1	218	55.4313	0.419364	51.0561	Early
BW_036	IM	3.34	1.21	0.92	0.76	8	177	57.4448	0.503214	49.8445	Early
BW_037	IM	4.14	1.41	1.32	0.936	2	185	48.4235	0.53398	50.5393	Early
BW_038	IM	3.64	1.25	1.14	0.912	6	194	53.0823	0.502279	50.6968	Early
BW_039	IM	3.41	1.28	0.85	0.664	9	165	62.7197	0.531696	47.9497	Early
BW_040	IM	3.97	1.34	1.29	0.963	2	180	52.9323	0.466911	53.7049	Early
BW_041	IN	3.421	1.482	0.457	0.308	5	310	62.4836	0.593087	51.2954	Mid
BW_042	IN	3.105	1.52	0.065	0.043	8	325	67.6151	0.588292	49.5317	Mid
BW_043	IN	3.892	1.611	0.67	0.416	2	305	67.8961	0.638372	49.0611	Mid
BW_044	IN	2.955	1.45	0.055	0.038	4	318	62.7128	0.576829	49.0685	Mid
BW_045	IN	4.12	1.55	1.02	0.658	6	340	61.2098	0.504336	46.5502	Mid
BW_046	IN	3.21	1.42	0.37	0.261	8	302	57.1886	0.549358	50.6285	Late
BW_047	IN	3.56	1.58	0.4	0.253	9	295	55.4599	0.529385	52.9313	Early
BW_048	IN	3.88	1.49	0.9	0.604	3	332	58.8711	0.603376	47.1505	Mid
BW_049	IN	2.89	1.38	0.13	0.094	2	308	57.2781	0.605546	47.698	Late
BW_050	IN	3.45	1.52	0.41	0.27	7	320	61.8785	0.569968	49.4166	Early
BW_051	IN	3.72	1.55	0.62	0.4	6	311	56.9915	0.692614	49.973	Mid
BW_052	IN	3.15	1.48	0.19	0.128	1	328	54.7114	0.641127	47.5583	Late
BW_053	IN	3.95	1.62	0.71	0.438	1	304	61.0443	0.502016	47.3436	Early
BW_054	IN	2.88	1.41	0.06	0.043	2	315	60.9843	0.636923	50.3427	Mid
BW_055	IN	4.05	1.59	0.87	0.547	5	342	59.4218	0.584945	47.043	Late
BW_056	IN	3.33	1.44	0.45	0.313	9	301	56.4008	0.576968	52.1142	Early
BW_057	IN	3.61	1.53	0.55	0.359	1	298	61.7181	0.511848	50.6482	Mid
BW_058	IN	3.78	1.51	0.76	0.503	4	335	58.0746	0.566154	51.2234	Late
BW_059	IN	3.01	1.39	0.23	0.165	2	310	65.155	0.646564	48.3216	Early
BW_060	IN	3.48	1.55	0.38	0.245	8	322	58.4539	0.616563	51.9511	Mid
BW_061	IN	3.22	1.46	0.3	0.205	5	312	57.6041	0.590717	47.7873	Late
BW_062	IN	3.55	1.5	0.55	0.367	9	330	54.019	0.640626	52.7125	Early
BW_063	IN	3.82	1.58	0.66	0.418	3	306	59.6399	0.650177	50.7233	Mid
BW_064	IN	2.99	1.42	0.15	0.106	1	318	56.7744	0.61807	53.0761	Late
BW_065	IN	4.1	1.61	0.88	0.547	4	345	59.8209	0.678232	44.7605	Early
BW_066	IN	3.35	1.47	0.41	0.279	2	303	64.1095	0.604352	49.402	Mid
BW_067	IN	3.65	1.55	0.55	0.355	1	299	60.4588	0.500622	49.5607	Late
BW_068	IN	3.8	1.52	0.76	0.5	5	338	61.7856	0.673895	48.9635	Early
BW_069	IN	3.05	1.4	0.25	0.179	2	314	55.9575	0.574912	51.8308	Early
BW_070	IN	3.5	1.56	0.38	0.244	7	324	61.6438	0.573512	51.0265	Mid
BW_071	IN	3.25	1.48	0.29	0.196	4	313	60.4854	0.648432	48.5959	Mid
BW_072	IN	3.58	1.52	0.54	0.355	1	331	58.3617	0.580395	47.073	Mid
BW_073	IN	3.85	1.6	0.65	0.406	4	307	61.4806	0.613053	50.0102	Mid
BW_074	IN	3.02	1.44	0.14	0.097	3	319	58.8271	0.529231	49.1587	Mid
BW_075	IN	4.15	1.63	0.89	0.546	5	348	58.2864	0.559886	49.6774	Mid
BW_076	IN	3.38	1.49	0.4	0.268	8	304	62.0203	0.694309	50.3492	Mid
BW_077	IN	3.68	1.57	0.54	0.344	2	300	61.2878	0.596278	46.1625	Early
BW_078	IN	3.83	1.54	0.75	0.487	6	340	59.8674	0.603012	54.9265	Mid
BW_079	IN	3.08	1.42	0.24	0.169	2	312	59.0382	0.615077	49.9306	Late
BW_080	IN	3.53	1.58	0.37	0.234	9	265	54.1566	0.657141	51.5039	Late
BW_081	NN	4.15	1.02	2.11	2.069	0	245	41.0374	0.394263	56.01	Early
BW_082	NN	4.45	0.98	2.49	2.541	0	260	49.3288	0.339985	54.331	Late
BW_083	NN	3.98	1.05	1.88	1.79	0	230	42.6253	0.367334	58.5309	Late
BW_084	NN	4.22	1.08	2.06	1.907	0	248	47.0249	0.336956	56.8357	Late
BW_085	NN	4.85	0.95	2.95	3.105	0	275	55.6108	0.451623	51.9613	Late
BW_086	NN	4.02	1.12	1.78	1.589	0	228	42.5788	0.463346	53.5847	Early
BW_087	NN	3.75	1.04	1.67	1.606	0	265	47.2191	0.438732	53.1461	Late
BW_088	NN	4.52	0.99	2.54	2.566	0	252	44.7024	0.237937	52.9512	Late
BW_089	NN	4.18	1.15	1.88	1.635	0	235	43.7372	0.337611	58.2648	Early
BW_090	NN	4.33	1.01	2.31	2.287	0	268	37.8493	0.377998	55.2615	Early
BW_091	NN	4.18	1.03	2.12	2.058	0	242	52.2064	0.328207	57.3263	Early
BW_092	NN	4.48	0.99	2.5	2.525	0	258	45.0512	0.350925	55.9242	Early
BW_093	NN	4.01	1.06	1.89	1.783	0	233	45.9953	0.369989	55.1396	Late
BW_094	NN	4.25	1.09	2.07	1.899	0	246	43.0734	0.405676	56.3243	Early
BW_095	NN	4.88	0.96	2.96	3.083	0	272	52.9301	0.338109	59.2661	Early
BW_096	NN	4.05	1.13	1.79	1.584	0	225	35.2396	0.392411	56.1766	Mid
BW_097	NN	3.78	1.05	1.68	1.6	0	262	46.405	0.368865	54.5838	Late
BW_098	NN	4.55	1	2.55	2.55	0	250	42.535	0.370532	56.6992	Early
BW_099	NN	4.21	1.16	1.89	1.629	0	231	46.7851	0.365355	56.7992	Mid
BW_100	NN	4.36	1.02	2.32	2.275	0	266	46.5365	0.440643	56.2593	Late
BW_101	NN	4.21	1.04	2.13	2.048	0	244	40.855	0.371991	56.4946	Early
BW_102	NN	4.51	1	2.51	2.51	0	259	48.0519	0.398955	55.2347	Mid
BW_103	NN	4.04	1.07	1.9	1.776	0	232	51.3883	0.370421	56.0942	Late
BW_104	NN	4.28	1.1	2.08	1.891	0	247	43.989	0.389116	57.1976	Early
BW_105	NN	4.91	0.97	2.97	3.062	0	278	49.1271	0.440675	57.611	Mid
BW_106	NN	4.08	1.14	1.8	1.579	0	224	45.105	0.434098	54.3795	Late
BW_107	NN	3.81	1.06	1.69	1.594	0	264	46.6208	0.393493	55.194	Early
BW_108	NN	4.58	1.01	2.56	2.535	0	249	47.9758	0.359089	59.1848	Mid
BW_109	NN	4.24	1.17	1.9	1.624	0	234	39.9699	0.339291	57.3162	Late
BW_110	NN	4.39	1.03	2.33	2.262	0	267	48.9583	0.431206	56.2567	Early
BW_111	NN	4.24	1.05	2.14	2.038	0	243	44.9388	0.355137	55.1516	Mid
BW_112	NN	4.54	1.01	2.52	2.495	0	257	41.6142	0.448756	54.7059	Late
BW_113	NN	4.07	1.08	1.91	1.769	0	229	40.8725	0.383931	55.8259	Early
BW_114	NN	4.31	1.11	2.09	1.883	0	245	42.1814	0.358889	55.4874	Mid
BW_115	NN	4.94	0.98	2.98	3.041	0	274	46.2248	0.374653	54.0579	Late
BW_116	NN	4.11	1.15	1.81	1.574	0	226	46.1602	0.327596	52.1851	Early
BW_117	NN	3.84	1.07	1.7	1.589	0	261	41.4078	0.389328	55.6218	Mid
BW_118	NN	4.61	1.02	2.57	2.52	0	251	52.3768	0.442883	54.6801	Late
BW_119	NN	4.27	1.18	1.91	1.619	0	236	44.9049	0.349874	54.963	Early
BW_120	NM	4.35	1.05	2.3	2.19	0	255	52.45	0.42	55.2	Early
BW_121	NM	4.1	0.98	2.12	2.163	0	268	54.12	0.45	56.1	Early
BW_122	NM	4.42	1.12	2.3	2.054	0	242	51.89	0.41	54.8	Mid
BW_123	NM	4.15	1.01	2.14	2.119	0	275	49.33	0.43	55.5	Late
BW_124	NM	4.3	1.08	2.22	2.056	0	261	53.76	0.44	56	Early
BW_125	NM	4.05	0.95	2.1	2.211	0	280	50.45	0.46	55.1	Mid
BW_126	NM	4.55	1.15	2.4	2.087	0	238	55.21	0.4	54.5	Late
BW_127	NM	4.22	1.03	2.19	2.126	0	270	51.18	0.42	55.8	Early
BW_128	NM	4.18	1	2.18	2.18	0	264	52.99	0.45	56.3	Mid
BW_129	NM	4.38	1.1	2.28	2.073	0	251	48.67	0.41	55.2	Late
BW_130	NM	4.12	0.97	2.15	2.216	0	272	53.04	0.44	54.9	Early
BW_131	NM	4.28	1.06	2.22	2.094	0	265	51.55	0.43	56.1	Mid
BW_132	NM	4.45	1.14	2.31	2.026	0	247	54.88	0.4	55.4	Late
BW_133	NM	4.19	1.02	2.17	2.127	0	269	49.92	0.45	55.7	Early
BW_134	NM	4.32	1.09	2.23	2.046	0	258	52.11	0.42	56.2	Mid
BW_135	NM	4.08	0.96	2.12	2.208	0	282	53.45	0.44	55	Late
BW_136	NM	4.41	1.13	2.28	2.018	0	254	50.88	0.41	54.7	Early
BW_137	NM	4.26	1.04	2.22	2.135	0	276	54.01	0.43	55.9	Mid
BW_138	NM	4.14	0.99	2.15	2.172	0	263	55.67	0.46	56.4	Late
BW_139	NM	4.38	1.11	2.27	2.045	0	249	48.12	0.4	55.3	Early
BW_140	NM	4.21	1.02	2.19	2.147	0	271	51.44	0.44	55.1	Mid
BW_141	NM	4.11	0.98	2.13	2.173	0	279	53.09	0.42	56	Late
BW_142	NM	4.48	1.16	2.32	2	0	245	56.33	0.45	54.6	Early
BW_143	NM	4.23	1.03	2.2	2.136	0	267	52.88	0.41	55.8	Mid
BW_144	NM	4.16	1	2.16	2.16	0	259	54.02	0.43	56.2	Late
BW_145	NM	4.34	1.1	2.24	2.036	0	252	49.77	0.44	55.4	Early
BW_146	NM	4.09	0.96	2.13	2.219	0	285	51.66	0.42	55	Mid
BW_147	NM	4.43	1.14	2.29	2.009	0	241	55.9	0.46	54.9	Late
BW_148	NM	4.27	1.05	2.22	2.114	0	273	52.44	0.41	55.7	Early
